# Supplementary material for: Multitarget Reactive Magnetron Sputtering towards the Production of Strontium Molybdate Thin Films
Source: Materials (Basel). 2023 Mar 8;16(6):2175. doi: 10.3390/ma16062175 (PMC10056819; doi:10.3390/ma16062175)
Supplement: Supplementary file 1 [file materials-16-02175-s001.zip]

Archive with 1 entries (1 files):
- materials-2141224-supplementary.pdf
